# Supplementary material for: Long COVID and Hybrid Immunity among Children and Adolescents Post-Delta Variant Infection in Thailand
Source: Vaccines (Basel). 2023 Apr 23;11(5):884. doi: 10.3390/vaccines11050884 (PMC10223729; doi:10.3390/vaccines11050884)
Supplement: Supplementary file 1 [file vaccines-11-00884-s001.zip]

Archive with 1 entries (1 files):
- vaccines-2294046-supplementary.pdf
